# Supplementary material for: A New Heteroleptic Zn(II) Complex with Schiff Bases Sensitizes Triple-Negative Breast Cancer Cells to Doxorubicin and Paclitaxel
Source: Pharmaceutics. 2024 Dec 18;16(12):1610. doi: 10.3390/pharmaceutics16121610 (PMC11676115; doi:10.3390/pharmaceutics16121610)
Supplement: Supplementary file 1 [file pharmaceutics-16-01610-s001.zip]

Archive with 1 entries (1 files):
- pharmaceutics-3350768-supplementary.pdf
